# Supplementary material for: Swelling of micro-hydrogels with a crosslinker gradient
Source: Phys Chem Chem Phys. 2017 Jun 6;19(35):23740–6. doi: 10.1039/c7cp02434g (PMC5778843; doi:10.1039/c7cp02434g)
Supplement: Supplementary file 1 [file CP-019-C7CP02434G-s001.py]

from math import *
import os
import sys
import numpy as numpy
import matplotlib.pyplot as plt

#Copy this file to the 'plugin_models' folder of your SasView distribution.
#Written for SasView 4.0.1. 
#Earlier versions might not recognize this file as a valid custom model.
#Set file name to 'heterogeneously_crosslinked_microgel.py'

#name 
name = "heterogeneously_crosslinked_microgel" 

#title
title = "PNIPAM microgels with a heterogeneous cross-linker distribution."

#description
description = ""

#parameters 
parameters = [ 
                ['scale', '', 1, [0, numpy.inf], '', ''],
                ['radius', 'Ang', 500, [0, numpy.inf], 'volume', ''],
                ['sld', '1e-6/Ang^2', 1, [-numpy.inf, numpy.inf], '', ''],
                ['sld_solvent', '1e-6/Ang^2', 6, [-numpy.inf, numpy.inf], '', ''],                
             ]

def form_volume(*arg): 
    return 1.0 

def ER(*arg): 
    return 1.0 

def Iq(x , scale, radius,sld,sld_solvent):
	nn=100
	r = numpy.arange(1,0,-1./nn)[::-1]
	intarray = (r**2*(1-r**3)**0.6*numpy.sinc(numpy.multiply.outer(x,r)*radius/numpy.pi))
	intarray =  (sld-sld_solvent) *numpy.sum(intarray, axis=intarray.ndim-1)*1.6/nn*3
	return 0.0001 * intarray**2 * 4./3. * numpy.pi*radius**3 

def Iqxy(x, y , scale, radius,sld,sld_solvent):
    return Iq(numpy.sqrt(x**2+y**2) , scale, radius,sld,sld_solvent)
